# Supplementary material for: Molecular Mechanisms Involved in the B Cell Growth and Clonogenic Activity of HIV-1 Matrix Protein p17 Variants
Source: Viruses. 2024 Jun 28;16(7):1048. doi: 10.3390/v16071048 (PMC11281387; doi:10.3390/v16071048)
Supplement: Supplementary file 1 [file viruses-16-01048-s001.zip]

Archive with 1 entries (1 files):
- viruses-3027507-supplementary.pdf
